# Supplementary material for: Correlation between Targeted qPCR Assays and Untargeted DNA Shotgun Metagenomic Sequencing for Assessing the Fecal Microbiota in Dogs
Source: Animals (Basel). 2023 Aug 11;13(16):2597. doi: 10.3390/ani13162597 (PMC10451198; doi:10.3390/ani13162597)
Supplement: Supplementary file 1 [file animals-13-02597-s001.zip]

Archive with 1 entries (1 files):
- animals-2521648-supplementary.pdf
